# Supplementary material for: The risk of footswitch misstep during robot-assisted thoracoscopic surgery: a case report
Source: J Surg Case Rep. 2021 Dec 14;2021(12):rjab292. doi: 10.1093/jscr/rjab292 (PMC8673977; doi:10.1093/jscr/rjab292)
Supplement: Video2_rjab292 [file video2_rjab292.zip]

Archive with 1 entries (1 files):
- Video2_rjab292.mp4
